# Supplementary material for: Unravelling the Proteomics of HLA-B*57:01+ Antigen Presenting Cells during Abacavir Medication
Source: J Pers Med. 2022 Jan 4;12(1):40. doi: 10.3390/jpm12010040 (PMC8781935; doi:10.3390/jpm12010040)
Supplement: Supplementary file 1 [file jpm-12-00040-s001.zip]

Archive with 1 entries (1 files):
- jpm-1514792-supplementary.pdf
